# Supplementary material for: Role of the Super-Enhancer Component Bromodomain Protein 4 in the Radiation Response of Human Head and Neck Squamous Cell Carcinoma Cells
Source: Curr Issues Mol Biol. 2026 Jan 10;48(1):71. doi: 10.3390/cimb48010071 (PMC12840072; doi:10.3390/cimb48010071)
Supplement: Supplementary file 1 [file cimb-48-00071-s001.zip]

Archive with 1 entries (1 files):
- cimb-3882425-supplementary.pdf
